# Supplementary material for: Combination Analysis of Ferroptosis and Immune Status Predicts Patients Survival in Breast Invasive Ductal Carcinoma
Source: Biomolecules. 2023 Jan 11;13(1):147. doi: 10.3390/biom13010147 (PMC9855618; doi:10.3390/biom13010147)
Supplement: Supplementary file 1 [file biomolecules-13-00147-s001.zip]

Archive with 1 entries (1 files):
- biomolecules-2066232-supplementary.pdf
